# Supplementary material for: Carbon Black Functionalized with Serinol Pyrrole to Replace Silica in Elastomeric Composites
Source: Polymers (Basel). 2024 Apr 26;16(9):1214. doi: 10.3390/polym16091214 (PMC11085758; doi:10.3390/polym16091214)
Supplement: Supplementary file 1 [file polymers-16-01214-s001.zip]

Archive with 1 entries (1 files):
- polymers-2889195-supplementary.pdf
